# Supplementary material for: Characterization of Sodium Channel Peptides Obtained from the Venom of the Scorpion Centruroides bonito
Source: Toxins (Basel). 2024 Mar 1;16(3):125. doi: 10.3390/toxins16030125 (PMC10974992; doi:10.3390/toxins16030125)
Supplement: Supplementary file 1 [file toxins-16-00125-s001.zip]

Archive with 1 entries (1 files):
- toxins-2759276-supplementary.pdf
